# Supplementary material for: The comparison of meat yield, quality, and flavor between small-tailed Han sheep and two crossbred sheep and the verification of related candidate genes
Source: Front Nutr. 2024 Aug 1;11:1399390. doi: 10.3389/fnut.2024.1399390 (PMC11324605; doi:10.3389/fnut.2024.1399390)
Supplement: Supplementary file 1 [file Table_1.XLSX]

## Sheet: Sheet1
		Table S1 Slaughter traits
Sheep	Sample	Head weight (Kg)	Hooves weight (Kg)	Tare weight (Kg)	Bone weight (Kg)	Liver and heart weight (Kg)	Kidney weight (Kg)	Lung weight (Kg)	Spleen weight (g)	Chip fat (g)	Tail fat (g)	longissimus dorsi weight (Kg)	Net meat weight (Kg)	Net meat percentage	Bone / meat	Dressing percentage
Han	4	3	0.9	3.3	3.6	0.7	0.224	0.6	43	64	252	1.173	11.173	0.307796	2.35514	0.418733
	5	2.4	0.7	3.3	3.1	0.6	0.121	0.479	44	38	580	0.941	10.141	0.29652	7.07317	0.397661
	58	2.4	0.8	2.6	3.4	0.6	0.111	0.5	35	84	220	0.927	9.827	0.309025	1.84874	0.427673
	65	3	0.8	4	3.3	0.7	0.3	0.7	55	109	375	1.251	12.951	0.329542	2.28659	0.430025
	71	2.5	0.9	2.9	3.6	0.6	0.153	0.534	40	48	568	0.956	10.856	0.318358	6.45455	0.43695
	78	2.1	0.7	3.2	3	0.6	0.195	0.469	39	171	375	1.124	11.124	0.358839	1.78571	0.470968
Do x Han	31	1.1	1.1	3.1	4.2	0.8	0.2	0.6	100	144	215	1.033	15.733	0.37282	0.881148	0.5
	52	3.4	1.18	4.3	5.9	1	0.4	1.2	84	609	252	1.373	24.773	0.374781	0.363636	0.512859
	61	2.6	1	3.8	3.9	0.9	0.4	0.9	149	296	245	0.942	17.542	0.363942	0.550562	0.443983
	62	2.5	0.9	4.2	3.6	0.7	0.3	0.6	75	316	191	0.702	14.702	0.340324	0.488491	0.435185
	81	2.2	1	4.4	4.1	1	0.4	0.7	132	413	169	0.795	16.295	0.35043	0.310092	0.473118
	98	1.9	0.7	2.9	3.3	0.5	0.2	0.7	65	115	56	0.821	11.221	0.309118	0.311111	0.435262
Au x Han	50	2.5	0.96	3.4	4.1	0.7	0.3	0.7	68	118	310	0.952	17.752	0.357903	1.66667	0.47379
	76	2.6	1.2	4.1	4.7	0.8	0.4	0.7	97	207	335	0.959	16.759	0.324159	1.10197	0.441006
	59	2.4	1	3.3	4.1	0.8	0.5	0.6	85	325	400	0.829	15.129	0.340743	0.97561	0.469595
	45	2.4	1	3.3	4	0.7	0.3	0.7	57	161	163	1.062	16.062	0.370947	0.747706	0.498845
	66	2.7	1.125	5	5.3	0.9	0.4	0.8	91	520	463	1.214	19.914	0.349982	0.757774	0.483304
	84	2.6	1	3.4	4.7	0.8	0.2	0.7	51	164	117	0.947	15.047	0.312827	0.544186	0.428274
