# Supplementary material for: The comparison of meat yield, quality, and flavor between small-tailed Han sheep and two crossbred sheep and the verification of related candidate genes
Source: Front Nutr. 2024 Aug 1;11:1399390. doi: 10.3389/fnut.2024.1399390 (PMC11324605; doi:10.3389/fnut.2024.1399390)
Supplement: Supplementary file 2 [file Table_2.XLSX]

## Sheet: Sheet1
			Table 2 Meat quality traits
Sheep	Sample	IMF %	Color (L* 1 h)	Color (L *24 h)	Color (a* 1 h)	Color (a* 24 h)	Color (b* 1 h)	Color (b* 24 h)	Drip loss 24h	Drip loss 48h	Moisture content (%)	Cooking percentage (%)	Share force (N)	pH value (24 h）
Han	4	1.08	34.88	42.7	14.23	13.85	4.32	10.65	4.96	5.55	76.83	55.23	22.64	5.73
	5	1.31	37.97	47.18	13.49	16.14	6.01	11.77	2.11	2.82	77.68	51.98	20.03	5.81
	58	0.97	37.01	48.05	11.91	14.24	5.36	12.9	2.5	3.15	77.9	55.94	80.45	5.63
	65	1.75	38.26	42.11	17.73	17.2	6.04	12.04	1.46	1.92	76.4	56.84	27.43	5.99
	71	0.9	35.41	43.77	13.02	12.17	4.69	9.17	1.47	2.15	77.84	53.74	15.11	5.83
	78	1.81	38.1	46.33	15.35	14.59	5.65	10.98	0.97	2.13	76.21	54.53	37.31	5.79
Do x Han	31	2.48	38.82	45.55	19.25	16.9	7.47	12.7	1.8	3.05	75.71	55.06	46.81	5.63
	52	2.17	37.33	45.78	14.45	17.85	4.52	13.1	1.3	2.09	75.39	57.44	35.43	5.68
	61	3.13	38.21	40.53	16.79	17.45	6.07	11.92	1.55	2.09	76.36	59.96	36.28	5.75
	62	3.36	34.16	40.33	15.42	21.44	5.59	12.98	1.05	2.33	75.26	57.97	21.94	5.32
	81	3.44	36.46	42.2	15.53	17.71	4.84	11.64	1.4	2.37	76.33	58.17	29.43	5.45
	98	1.29	35.61	45.93	13.51	17.88	4.55	13.66	2.9	4.29	77.78	55.49	64.26	5.76
Au x Han	50	2.17	31.73	41.25	11.86	14.06	3.44	10.43	2.02	3.07	74.44	58.95	40.57	4.98
	76	2.46	32.69	41.8	15.36	18.18	5.05	12.2	2.11	3.04	71.48	52.71	38.9	5.11
	59	2.65	30.88	40.97	17.96	17.97	5.78	12.14	1	1.58	71.86	54.84	56.66	5.34
	45	1.71	34.08	40.71	16.73	17.16	5.34	12.2	0.91	1.46	74.81	54.94	81.69	5.55
	66	4.05	40.09	41.47	18.8	20.17	6.9	13.48	1.02	1.53	72.46	53.89	40.1	5.52
	84	2.41	38.13	42.23	18.09	15.01	5.99	11.08	0.78	1.22	74.29	56.72	36.16	5.54
