# Supplementary material for: The comparison of meat yield, quality, and flavor between small-tailed Han sheep and two crossbred sheep and the verification of related candidate genes
Source: Front Nutr. 2024 Aug 1;11:1399390. doi: 10.3389/fnut.2024.1399390 (PMC11324605; doi:10.3389/fnut.2024.1399390)
Supplement: Supplementary file 3 [file Table_3.XLSX]

## Sheet: Sheet1
		Table 3 Gene expression and fatty acids percentage
		Gene expression			Fatty acids percentage
Sheep	Sample	PPARG(MLD)	PDK4(MLD)	TMEM273(MLD)	Myristate %	Palmitic acid %	palmitoleic acid %	Margaric acid %	Stearic acid %	Oleic acid %	Linoleic acid %	Arachidonic acid %
Han	4	0.95	0.62	X	1.42	20.3	1.38	0.96	20.4	38.6	12.4	3.92
	5	1.42	1.1	X	1.3	19.9	1.36	0.84	24.3	37.9	10.1	3.24
	58	8.95	4.24	X	1.01	18.3	1.27	0.75	22.5	33.4	17	4.76
	65	1	1	X	1.19	22.4	1.56	0.83	22.2	39.8	8.7	2.48
	71	1.66	0.73	X	1.02	18.2	1.32	1.2	19.8	31.1	20.8	5.74
	78	38.68	0.15	X	1.62	23.6	1.62	0.91	18.8	41.8	8.24	2.64
Do x Han	31	13.77	1.62	1	1.65	23.1	1.85	1.44	17.9	40	10.2	2.44
	52	9.14	2.29	0.740549	1.72	24.7	1.8	1.4	17.4	40.6	8.85	2
	61	3.94	1.78	0.378929	1.8	25.2	1.3	1.75	21.8	39.3	6.24	1.27
	62	28.18	3.68	4.25257	1.64	23.7	1.42	1.98	19.3	41.8	6.86	1.65
	81	13.55	3.36	0.547147	1.89	25.4	1.28	1.16	22.6	37.9	7.11	1.64
	98	46.42	0.02	58.5528	1.62	20.8	1.39	1.15	23.6	33	13.4	3.81
Au x Han	50	1.62	0.13	X	1.82	23.7	1.59	1.53	20.1	39	8.61	2.3
	76	4.51	0.31	X	1.81	23.6	1.66	1.34	20.1	39.7	8.45	2.04
	59	3.62	0.16	X	2.06	25.6	1.74	1.17	19.5	39.6	7.08	2.08
	45	20.73	2.65	X	1.91	24.2	1.84	1.32	17.4	38.6	9.86	3.42
	66	6	3.25	X	2.03	27.1	1.96	1.59	15.8	42.2	6.23	1.53
	84	12.03	0.31	X	1.9	23.4	1.56	1.04	21.5	36.7	9.78	2.92
