# Supplementary material for: The comparison of meat yield, quality, and flavor between small-tailed Han sheep and two crossbred sheep and the verification of related candidate genes
Source: Front Nutr. 2024 Aug 1;11:1399390. doi: 10.3389/fnut.2024.1399390 (PMC11324605; doi:10.3389/fnut.2024.1399390)
Supplement: Supplementary file 4 [file Table_4.XLSX]

## Sheet: Sheet1
		Table 4 Amino acids composition in sheep
Sheep	Sample	Asp	Thr	Ser	Glu	Pro	Gly	Ala	Val	Met	Ile	Leu	Tyr	Phe	His	Lys	Arg
Han	4	7.67008	3.81561	3.33407	14.6753	2.17916	3.50163	4.98295	4.01247	1.91329	3.81894	6.89489	3.0998	2.94415	3.24371	7.53108	3.62829
	5	7.7855	3.93066	3.40741	14.5322	2.30656	3.8087	4.78233	4.11827	1.95769	3.8196	6.87819	3.18694	3.29871	3.52921	7.44753	5.15919
	58	7.77409	3.85266	3.52973	15.7719	1.73472	3.44203	5.53953	4.1696	1.88123	3.82475	6.94485	3.15897	3.09668	3.12658	7.69385	3.51478
	65	7.58354	3.86145	3.43548	14.8425	1.99756	3.50453	4.99619	4.03189	1.70511	3.78868	6.94948	3.18286	3.08835	3.56123	7.97591	4.52092
	71	7.89045	4.04538	3.49144	15.852	2.38905	3.89536	4.83229	4.15858	1.75749	3.85225	7.10996	3.40227	3.58867	3.65921	7.4179	5.71586
	78	7.89045	4.04538	3.49144	15.852	2.38905	3.89536	4.83229	4.15858	1.75749	3.85225	7.10996	3.40227	3.58867	3.65921	7.4179	5.71586
Do x Han	31	7.41656	3.78957	3.30514	14.6934	2.35866	3.66747	4.52308	3.78816	1.70492	3.55841	6.62483	3.07414	3.3619	3.41912	6.95426	5.21491
	52	7.77644	3.98053	3.46109	15.5507	2.27613	3.70892	4.7288	3.99447	1.80222	3.6709	6.87738	3.23611	3.44898	3.69577	7.36146	5.33732
	61	7.32216	3.73375	3.22676	14.7531	2.10528	3.60264	4.50119	3.75989	1.85083	3.46417	6.51013	3.07118	3.28464	3.25509	6.91921	5.06315
	62	7.28375	3.71438	3.30157	14.4652	1.99307	3.59921	4.42914	3.72947	1.79402	3.4237	6.41808	3.02578	3.26164	3.31028	6.84206	4.90279
	81	7.16177	3.58197	3.04867	14.1006	2.20964	3.53588	4.35776	3.7869	1.77444	3.45877	6.40753	2.96211	3.22292	3.03052	6.77689	4.78321
	98	7.6905	3.93751	3.4708	15.4784	2.1584	3.77704	4.52766	4.17353	1.90835	3.82833	7.04272	3.27277	3.57946	3.34767	7.47501	5.41673
Au x Han	50	7.59726	3.74784	3.353	14.7616	2.03088	3.63787	4.62311	4.06045	1.97579	3.72012	6.76367	2.91885	3.89929	3.77563	7.3081	5.42582
	76	7.54418	3.74331	3.35618	14.74	2.02363	3.53733	4.4945	3.88128	1.90725	3.68176	6.67782	3.21312	3.56385	3.69241	7.14691	5.48374
	59	7.39406	3.64324	3.22148	14.5576	2.03751	3.52745	4.5104	3.85617	1.84476	3.5259	6.51356	3.08951	3.40333	3.61955	6.97507	5.20354
	45	7.6101	3.80144	3.21617	14.9914	2.16923	3.47311	4.35037	4.21165	1.82738	3.70189	6.70857	3.17907	3.49162	3.56216	7.24116	5.23056
	66	6.9768	3.48738	3.03428	13.6806	1.93545	3.30675	4.22862	3.62534	1.79145	3.39823	6.2331	2.88649	3.24683	3.16964	6.7033	4.79829
	84	7.5318	3.90456	3.43254	14.8375	2.29204	3.54575	4.54102	3.79446	2.01429	3.64747	6.7128	3.14219	3.42067	3.40746	7.22974	5.37298
