# Supplementary material for: The comparison of meat yield, quality, and flavor between small-tailed Han sheep and two crossbred sheep and the verification of related candidate genes
Source: Front Nutr. 2024 Aug 1;11:1399390. doi: 10.3389/fnut.2024.1399390 (PMC11324605; doi:10.3389/fnut.2024.1399390)
Supplement: Supplementary file 6 [file Table_6.XLSX]

## Sheet: Sheet1
						Correlation of all samples
		PPARG(MLD)	PDK4(MLD)	IMF	Myristate	Palmitic acid	palmitoleic acid	Margaric acid	Stearic acid	Oleic acid	Linoleic acid	Arachidonic acid
PPARG(MLD)	Pearson(R)	1	0	-0.023	0.14	0.032	-0.002	0.064	-0.002	-0.029	-0.029	0.015
	Significance(P)		0.997	0.928	0.578	0.899	0.995	0.801	0.995	0.909	0.908	0.952
	N	18	18	18	18	18	18	18	18	18	18	18
PDK4(MLD)	Pearson(R)	0	1	0.356	-0.052	0.135	-0.048	0.271	-0.185	0.112	-0.069	-0.142
	Significance(P)	0.997		0.147	0.839	0.594	0.849	0.278	0.463	0.658	0.786	0.574
	N	18	18	18	18	18	18	18	18	18	18	18
IMF	Pearson(R)	-0.023	0.356	1	.734**	.870**	0.35	.682**	-0.376	.641**	-.782**	-.863**
	Significance(P)	0.928	0.147		0.001	0	0.154	0.002	0.124	0.004	0	0
	N	18	18	18	18	18	18	18	18	18	18	18
Myristate	Pearson(R)	0.14	-0.052	.734**	1	.892**	.560*	.514*	-0.426	.551*	-.754**	-.725**
	Significance(P)	0.578	0.839	0.001		0	0.016	0.029	0.078	0.018	0	0.001
	N	18	18	18	18	18	18	18	18	18	18	18
Palmitic acid	Pearson(R)	0.032	0.135	.870**	.892**	1	.596**	.558*	-.512*	.751**	-.880**	-.888**
	Significance(P)	0.899	0.594	0	0		0.009	0.016	0.03	0	0	0
	N	18	18	18	18	18	18	18	18	18	18	18
palmitoleic acid	Pearson(R)	-0.002	-0.048	0.35	.560*	.596**	1	0.261	-.809**	.580*	-0.418	-0.382
	Significance(P)	0.995	0.849	0.154	0.016	0.009		0.296	0	0.012	0.084	0.117
	N	18	18	18	18	18	18	18	18	18	18	18
Margaric acid	Pearson(R)	0.064	0.271	.682**	.514*	.558*	0.261	1	-.487*	0.413	-0.438	-.559*
	Significance(P)	0.801	0.278	0.002	0.029	0.016	0.296		0.04	0.089	0.069	0.016
	N	18	18	18	18	18	18	18	18	18	18	18
Stearic acid	Pearson(R)	-0.002	-0.185	-0.376	-0.426	-.512*	-.809**	-.487*	1	-.526*	0.237	0.254
	Significance(P)	0.995	0.463	0.124	0.078	0.03	0	0.04		0.025	0.343	0.31
	N	18	18	18	18	18	18	18	18	18	18	18
Oleic acid	Pearson(R)	-0.029	0.112	.641**	.551*	.751**	.580*	0.413	-.526*	1	-.870**	-.827**
	Significance(P)	0.909	0.658	0.004	0.018	0	0.012	0.089	0.025		0	0
	N	18	18	18	18	18	18	18	18	18	18	18
Linoleic acid	Pearson(R)	-0.029	-0.069	-.782**	-.754**	-.880**	-0.418	-0.438	0.237	-.870**	1	.961**
	Significance(P)	0.908	0.786	0	0	0	0.084	0.069	0.343	0		0
	N	18	18	18	18	18	18	18	18	18	18	18
Arachidonic acid	Pearson(R)	0.015	-0.142	-.863**	-.725**	-.888**	-0.382	-.559*	0.254	-.827**	.961**	1
	Significance(P)	0.952	0.574	0	0.001	0	0.117	0.016	0.31	0	0
	N	18	18	18	18	18	18	18	18	18	18	18
** P＜0.01
* P＜0.05
