# Supplementary material for: The comparison of meat yield, quality, and flavor between small-tailed Han sheep and two crossbred sheep and the verification of related candidate genes
Source: Front Nutr. 2024 Aug 1;11:1399390. doi: 10.3389/fnut.2024.1399390 (PMC11324605; doi:10.3389/fnut.2024.1399390)
Supplement: Supplementary file 8 [file Table_8.XLSX]

## Sheet: Sheet1
						Correlation in Do x Han sheep
		PPARG(MLD)	PDK4(MLD)	IMF	Myristate	Palmitic acid	palmitoleic acid	Margaric acid	Stearic acid	Oleic acid	Linoleic acid	Arachidonic acid
PPARG(MLD)	Pearson(R)	1	-0.426	-0.565	-0.632	-.880*	-0.22	-0.225	0.432	-0.652	0.706	0.802
	Significance(P)		0.399	0.243	0.179	0.021	0.675	0.668	0.393	0.161	0.117	0.055
	N	6	6	6	6	6	6	6	6	6	6	6
PDK4(MLD)	Pearson(R)	-0.426	1	.868*	0.431	0.715	-0.132	0.456	-0.319	0.743	-.819*	-0.792
	Significance(P)	0.399		0.025	0.394	0.11	0.803	0.364	0.538	0.091	0.046	0.061
	N	6	6	6	6	6	6	6	6	6	6	6
IMF	Pearson(R)	-0.565	.868*	1	0.595	0.786	-0.362	0.529	-0.08	0.655	-.932**	-.901*
	Significance(P)	0.243	0.025		0.212	0.064	0.481	0.28	0.881	0.158	0.007	0.014
	N	6	6	6	6	6	6	6	6	6	6	6
Myristate	Pearson(R)	-0.632	0.431	0.595	1	0.809	-0.45	-0.211	0.312	0.086	-0.624	-0.626
	Significance(P)	0.179	0.394	0.212		0.051	0.37	0.688	0.548	0.871	0.185	0.183
	N	6	6	6	6	6	6	6	6	6	6	6
Palmitic acid	Pearson(R)	-.880*	0.715	0.786	0.809	1	-0.124	0.269	-0.223	0.64	-.898*	-.933**
	Significance(P)	0.021	0.11	0.064	0.051		0.815	0.607	0.671	0.171	0.015	0.007
	N	6	6	6	6	6	6	6	6	6	6	6
palmitoleic acid	Pearson(R)	-0.22	-0.132	-0.362	-0.45	-0.124	1	-0.061	-.858*	0.371	0.305	0.176
	Significance(P)	0.675	0.803	0.481	0.37	0.815		0.909	0.029	0.469	0.556	0.738
	N	6	6	6	6	6	6	6	6	6	6	6
Margaric acid	Pearson(R)	-0.225	0.456	0.529	-0.211	0.269	-0.061	1	-0.374	0.712	-0.608	-0.582
	Significance(P)	0.668	0.364	0.28	0.688	0.607	0.909		0.466	0.113	0.2	0.226
	N	6	6	6	6	6	6	6	6	6	6	6
Stearic acid	Pearson(R)	0.432	-0.319	-0.08	0.312	-0.223	-.858*	-0.374	1	-0.783	0.169	0.275
	Significance(P)	0.393	0.538	0.881	0.548	0.671	0.029	0.466		0.065	0.748	0.598
	N	6	6	6	6	6	6	6	6	6	6	6
Oleic acid	Pearson(R)	-0.652	0.743	0.655	0.086	0.64	0.371	0.712	-0.783	1	-0.728	-0.779
	Significance(P)	0.161	0.091	0.158	0.871	0.171	0.469	0.113	0.065		0.101	0.068
	N	6	6	6	6	6	6	6	6	6	6	6
Linoleic acid	Pearson(R)	0.706	-.819*	-.932**	-0.624	-.898*	0.305	-0.608	0.169	-0.728	1	.988**
	Significance(P)	0.117	0.046	0.007	0.185	0.015	0.556	0.2	0.748	0.101		0
	N	6	6	6	6	6	6	6	6	6	6	6
Arachidonic acid	Pearson(R)	0.802	-0.792	-.901*	-0.626	-.933**	0.176	-0.582	0.275	-0.779	.988**	1
	Significance(P)	0.055	0.061	0.014	0.183	0.007	0.738	0.226	0.598	0.068	0
	N	6	6	6	6	6	6	6	6	6	6	6
** P＜0.01
* P＜0.05
