# Supplementary material for: The comparison of meat yield, quality, and flavor between small-tailed Han sheep and two crossbred sheep and the verification of related candidate genes
Source: Front Nutr. 2024 Aug 1;11:1399390. doi: 10.3389/fnut.2024.1399390 (PMC11324605; doi:10.3389/fnut.2024.1399390)
Supplement: Supplementary file 9 [file Table_9.XLSX]

## Sheet: Sheet1
						Correlation in Au x Han sheep
		PPARG(MLD)	PDK4(MLD)	IMF	Myristate	Palmitic acid	palmitoleic acid	Margaric acid	Stearic acid	Oleic acid	Linoleic acid	Arachidonic acid
PPARG(MLD)	Pearson(R)	1	0.5	-0.424	-0.005	-0.193	0.246	-0.326	-0.229	-0.407	0.634	.831*
	Significance(P)		0.312	0.402	0.992	0.714	0.638	0.528	0.663	0.423	0.176	0.041
	N	6	6	6	6	6	6	6	6	6	6	6
PDK4(MLD)	Pearson(R)	0.5	1	0.422	0.391	0.62	.898*	0.485	-.929**	0.542	-0.24	-0.002
	Significance(P)	0.312		0.404	0.444	0.19	0.015	0.329	0.007	0.267	0.646	0.997
	N	6	6	6	6	6	6	6	6	6	6	6
IMF	Pearson(R)	-0.424	0.422	1	0.577	.828*	0.554	0.419	-0.519	0.764	-.851*	-.816*
	Significance(P)	0.402	0.404		0.231	0.042	0.254	0.408	0.291	0.077	0.032	0.048
	N	6	6	6	6	6	6	6	6	6	6	6
Myristate	Pearson(R)	-0.005	0.391	0.577	1	.845*	0.633	-0.083	-0.505	0.436	-0.651	-0.315
	Significance(P)	0.992	0.444	0.231		0.034	0.177	0.876	0.307	0.388	0.162	0.544
	N	6	6	6	6	6	6	6	6	6	6	6
Palmitic acid	Pearson(R)	-0.193	0.62	.828*	.845*	1	.838*	0.428	-0.786	.828*	-.872*	-0.62
	Significance(P)	0.714	0.19	0.042	0.034		0.037	0.397	0.064	0.042	0.024	0.189
	N	6	6	6	6	6	6	6	6	6	6	6
palmitoleic acid	Pearson(R)	0.246	.898*	0.554	0.633	.838*	1	0.485	-.974**	0.762	-0.557	-0.27
	Significance(P)	0.638	0.015	0.254	0.177	0.037		0.33	0.001	0.078	0.251	0.606
	N	6	6	6	6	6	6	6	6	6	6	6
Margaric acid	Pearson(R)	-0.326	0.485	0.419	-0.083	0.428	0.485	1	-0.64	0.756	-0.479	-0.507
	Significance(P)	0.528	0.329	0.408	0.876	0.397	0.33		0.171	0.082	0.336	0.304
	N	6	6	6	6	6	6	6	6	6	6	6
Stearic acid	Pearson(R)	-0.229	-.929**	-0.519	-0.505	-0.786	-.974**	-0.64	1	-0.773	0.511	0.253
	Significance(P)	0.663	0.007	0.291	0.307	0.064	0.001	0.171		0.071	0.301	0.628
	N	6	6	6	6	6	6	6	6	6	6	6
Oleic acid	Pearson(R)	-0.407	0.542	0.764	0.436	.828*	0.762	0.756	-0.773	1	-.875*	-0.79
	Significance(P)	0.423	0.267	0.077	0.388	0.042	0.078	0.082	0.071		0.023	0.062
	N	6	6	6	6	6	6	6	6	6	6	6
Linoleic acid	Pearson(R)	0.634	-0.24	-.851*	-0.651	-.872*	-0.557	-0.479	0.511	-.875*	1	.908*
	Significance(P)	0.176	0.646	0.032	0.162	0.024	0.251	0.336	0.301	0.023		0.012
	N	6	6	6	6	6	6	6	6	6	6	6
Arachidonic acid	Pearson(R)	.831*	-0.002	-.816*	-0.315	-0.62	-0.27	-0.507	0.253	-0.79	.908*	1
	Significance(P)	0.041	0.997	0.048	0.544	0.189	0.606	0.304	0.628	0.062	0.012
	N	6	6	6	6	6	6	6	6	6	6	6
** P＜0.01
* P＜0.05
